# Supplementary material for: Complete Neutralization of Tetanus Neurotoxin by Alpaca-Derived Trivalent Nanobodies Aimed at Veterinary Medical Applications
Source: Vet Sci. 2026 Jan 19;13(1):98. doi: 10.3390/vetsci13010098 (PMC12846415; doi:10.3390/vetsci13010098)
Supplement: Supplementary file 1 [file vetsci-13-00098-s001.zip]

Archive with 1 entries (1 files):
- vetsci-3984423-supplementary.pdf
